# Supplementary material for: Low-diameter topic-based pub/sub overlay network construction with minimum–maximum node degree
Source: PeerJ Comput Sci. 2021 May 14;7:e538. doi: 10.7717/peerj-cs.538 (PMC8157249; doi:10.7717/peerj-cs.538)
Supplement: Supplemental Information 1 [file peerj-cs-07-538-s001.cpp]

#include <iostream>
#include <stdlib.h> 
#include <time.h> 
#include <math.h>
#include <ctime>

using namespace std; 

void initialize();
void gm();
void cdodaII();
void oda2D();
void cdmax();
void cdmaxref();

const int val_clocks_per_second = CLOCKS_PER_SEC;

/*
README:
 In order to reproduce the experiments for GM, CD-ODA-II, 2D-ODA, CD-MAX, and CD-MAX_Ref
 n_nodes, n_topics, n_subc parameters needs to be adjusted.
 E.g. 
 n_nodes = 100 (100 Number of Nodes)
 n_topics = 10 (10  different topics)
 n_subc = 10 (Subscription size of 10)
 n_run = 10 (10 repetition for a single experiment)
 
 The Output of the program will be (containing average(AVG)/maximum(MAX) node degrees and TIME consumed):
 
 node 100  topic 10 subsc 10
 DEGREE GM: AVG 1.98 MAX 99 
 TIME GM 0.042
 DEGREE CD-ODA-II: AVG 1.98 MAX 99
 TIME cdodaII 0.003
 ....
 
*/
// Number of Nodes
const int n_nodes = 100;
// Number of Topics
const int n_topics = 10;
// Subscription size
const int n_subc = 10;
//Number of runs for each experiment
const int n_run = 10;


// Array declarations to be used in the algorithms
int interest[n_nodes][n_topics];
int weight[n_nodes][n_nodes];
int cdodaweight[n_nodes];
int proTopics[n_topics];
int proNodes[n_nodes];
int neighbors[n_nodes];
int intersection[n_nodes][n_nodes];
int degree[n_nodes];
int comnumber[n_nodes][n_topics];
int center[n_topics];
int adj[n_nodes][n_nodes];
double density[n_nodes];


int main(){ 

	cout << "node " << n_nodes <<"  topic " << n_topics << " subsc "<< n_subc<<endl;
	for (int i =0; i<n_run;i++){
		initialize();
		clock_t begin = clock();
		gm();
		clock_t end = clock();
		double elapsed_secs = double(end - begin)/double(val_clocks_per_second);
	 	cout << "TIME GM " <<elapsed_secs <<endl;
		
		begin = clock();			
		cdodaII();
		end = clock();
		elapsed_secs = double(end - begin)/double(val_clocks_per_second);
	 	cout << "TIME cdodaII " <<elapsed_secs <<endl;
		
		begin = clock();
		oda2D();
		end = clock();
		elapsed_secs = double(end - begin)/double(val_clocks_per_second);
	 	cout << "TIME oda2d " <<elapsed_secs <<endl;
		 			
		begin = clock();
		cdmax();
		end = clock();
		elapsed_secs = double(end - begin)/double(val_clocks_per_second);
	 	cout << "TIME cdmax " <<elapsed_secs <<endl;
	 	
		begin = clock();
		cdmaxref();
		end = clock();
		elapsed_secs = double(end - begin)/double(val_clocks_per_second);
	 	cout << "TIME cdmaxref " <<elapsed_secs <<endl;

}
}

void initialize(){

	for(int i=0; i < n_nodes; i++)
		for(int j=0; j < n_topics; j++)
			interest[i][j]=0;

	int count=0;
	int x; 
	srand(time(NULL));

	for(int i=0; i < n_nodes; i++){
		count = 0;
		while(count < n_subc){
			x = rand() % n_topics;
			if(interest[i][x]==0){
				interest[i][x]=1;
				count++;
			}
		}
	}  

}


void gm(){ 

for(int i=0; i < n_nodes; i++)
	for(int j=0; j < n_topics; j++)
		if(interest[i][j]==1)
			comnumber[i][j]=i;

for(int i=0; i < n_nodes; i++)
	for(int j=0; j < n_nodes; j++)
		adj[i][j]=0;

for(int i=0; i < n_nodes; i++)
	for(int j=0; j < n_nodes; j++)
		weight[i][j]=0;

int count=0;
for(int i=0; i<n_nodes; i++){
	for(int k=i+1; k < n_nodes; k++){
		count=0;    
		for(int j=0; j < n_topics; j++)
			if(interest[i][j]==1 && interest[k][j]==1)
				count=count+1;
		weight[i][k]=count;
	}
}

int max = -1;
int vertex1, vertex2;
count = 0;

while(max!=0){
	max=-1;
	for(int i=0; i<n_nodes; i++){
		for(int k=i+1; k < n_nodes; k++){
			if( weight[i][k]>max){
				max= weight[i][k];
				vertex1 = i;
				vertex2 = k;
			}
		}
	}

	if(max!=0){
		adj[vertex1][vertex2]=1;
		adj[vertex2][vertex1]=1;
		int b1, b2;

		for(int j=0; j < n_topics; j++){
			if(interest[vertex1][j]==1 && interest[vertex2][j]==1){
				b1 = comnumber[vertex2][j];
				b2 = comnumber[vertex1][j];
				if(b1 != b2){
					for(int n1=0; n1 < n_nodes; n1++){
						for(int n2=n1+1; n2 < n_nodes; n2++){
							if(interest[n1][j]==1 && interest[n2][j]==1){
								if(comnumber[n1][j]==b1 && comnumber[n2][j]==b2)
									weight[n1][n2]--;
								if(comnumber[n1][j]==b2 && comnumber[n2][j]==b1)
									weight[n1][n2]--;
							}
						}
					}

					if(b2 < b1){
						for(int n1=0; n1 < n_nodes; n1++)
							if(comnumber[n1][j] == b1)
								comnumber[n1][j] = b2;
					}
					else{
						for(int n1=0; n1 < n_nodes; n1++)
							if(comnumber[n1][j] == b2)
								comnumber[n1][j] = b1;
					}
				
				}
			}
		}
	}
}     


int numEdges=0;
int maxDegree = 0;
int degree;
for(int i=0; i < n_nodes; i++){
	degree = 0;
	for(int j=0; j < n_nodes; j++){
		numEdges = numEdges + adj[i][j];
		degree = degree + adj[i][j];
	}
	if(degree > maxDegree)
		maxDegree = degree;
}
numEdges=numEdges/2;
cout << "DEGREE GM: AVG "<< float(numEdges)*2.0/float(n_nodes) <<" MAX "<<maxDegree<<endl;

}

void cdodaII(){ 
        
for(int i=0; i < n_nodes; i++)
	for(int j=0; j < n_nodes; j++)
		adj[i][j]=0;

for(int i=0; i < n_nodes; i++)
	neighbors[i]=0;

for(int i=0; i < n_nodes; i++)
	cdodaweight[i]=0;

for(int i=0; i < n_nodes; i++)
	proNodes[i]=0;

for(int i=0; i < n_topics; i++)
	proTopics[i]=0;


double max = -1;
int maxNode;
int count=0;

while(true){

	for(int i=0; i<n_nodes; i++){
		neighbors[i] = 0;
		if(proNodes[i]==0){
			for(int k=0; k < n_nodes; k++){
				if(i!=k && proNodes[k]==0){
					count=0;    
					for(int j=0; j < n_topics; j++){
						if(proTopics[j]==0 && interest[i][j]==1 && interest[k][j]==1){
							count=1;
							break;
						}						
					}
					neighbors[i] = neighbors[i] + count;
				}
			}
		}
	}

	for(int i=0; i<n_nodes; i++){
		cdodaweight[i] = 0;
		if(proNodes[i]==0){
			for(int k=0; k < n_nodes; k++){
				if(i!=k && proNodes[k]==0){
					count=0;    
					for(int j=0; j < n_topics; j++){
						if(proTopics[j]==0 && interest[i][j]==1 && interest[k][j]==1){
							count++;
						}						
					}
					cdodaweight[i] = cdodaweight[i] + count;
				}
			}
		}
	}

	for(int i=0; i < n_nodes; i++)
		density[i]=(double) cdodaweight[i] / neighbors[i];

	max=-1;
	for(int i=0; i<n_nodes; i++){
		if( density[i]>max){
			max = density[i];
			maxNode = i;
		}
	}

	if(neighbors[maxNode]!=0){
		
		for(int k=0; k < n_nodes; k++){
			if(maxNode != k && proNodes[k]==0){
				count = 0;    
				for(int j=0; j < n_topics; j++){
					if(proTopics[j]==0 && interest[maxNode][j]==1 && interest[k][j]==1){
						count=1;
						break;
					}
				}

				if(count ==1){
					adj[maxNode][k]=1;
					adj[k][maxNode]=1;
				}
			}
		}

		proNodes[maxNode] = 1;

		for(int i=0; i < n_topics; i++)
			if(interest[maxNode][i]==1 )
				proTopics[i] = 1;

	}
	else
		break;
}     


int numEdges=0;
int maxDegree = 0;
int degree;
for(int i=0; i < n_nodes; i++){
	degree = 0;
	for(int j=0; j < n_nodes; j++){
		numEdges = numEdges + adj[i][j];
		degree = degree + adj[i][j];
	}
	if(degree > maxDegree)
		maxDegree = degree;
}
numEdges=numEdges/2;

cout << "DEGREE CD-ODA-II: AVG "<<float(numEdges)*2.0/float(n_nodes) <<" MAX "<<maxDegree<<endl;


}

void oda2D(){ 

int intsize;
for(int i=0; i < n_nodes; i++){
	for(int j=0; j < n_nodes; j++){
		intersection[i][j]=0;
		intsize = 0;
		if(i != j){
			for(int k=0; k < n_topics; k++){
				if(interest[i][k]==1 && interest[j][k]==1){
					intsize++;
				}
			}
			intersection[i][j]=intsize;
		}
	}
}


for(int i=0; i < n_nodes; i++)
	for(int j=0; j < n_nodes; j++)
		adj[i][j]=0;

for(int i=0; i < n_topics; i++)
	proTopics[i]=0;

int min = 99999999;
int max = -1;
int maxNode;
int maxTopic;
int count=0;
int neighbors;
int weight;
//double density;
int c;

while(true){
	c = 0;
	max = -1;
	int min = 99999999;
	for(int i=0; i<n_nodes; i++){
		for(int k=0; k<n_topics; k++){
			if(proTopics[k]==0 && interest[i][k]==1){
				c = 1;
				neighbors = 0;
				weight = 0;
				for(int j=0; j < n_nodes; j++){
					if(j != i && interest[j][k]==1 && adj[i][j]==0){
						neighbors++;
						weight = weight + intersection[i][j];
					}						
				}

				//density = (double) weight / neighbors;
				
				if( neighbors < min || (min == neighbors && max < weight) ){
					min = neighbors;
					max = weight;
					maxNode = i;
					maxTopic = k;
				}
			}
		}
	}	
	
	if(c!=0){
		
		for(int k=0; k < n_nodes; k++){
			if(k != maxNode && interest[k][maxTopic]==1){
				adj[maxNode][k]=1;
				adj[k][maxNode]=1;
			}
		}

		proTopics[maxTopic] = 1;


		for(int i=0; i < n_nodes; i++){
			for(int j=0; j < n_nodes; j++){
				if(i != j && interest[i][maxTopic]==1 && interest[j][maxTopic]==1 ){
					intersection[i][j]--;
				}
			}
		}


	}
	else
		break;
}     


int numEdges=0;
for(int i=0; i < n_nodes; i++)
	for(int j=0; j < n_nodes; j++)
		numEdges = numEdges + adj[i][j];
        
numEdges=numEdges/2;

int maxDegree = 0;

for(int i=0; i<n_nodes; i++){
	
	int nodeDegree = 0;
	for(int j=0; j<n_nodes; j++){
		if(adj[i][j]==1){
			nodeDegree++;
		}
	}
	if(nodeDegree>maxDegree){
		maxDegree = nodeDegree;
	}
}
cout << "DEGREE 2D-ODA: AVG "<<float(numEdges)*2.0/float(n_nodes)<<" MAX "<<maxDegree <<endl;
}

void cdmax(){ 
        
for(int i=0; i < n_nodes; i++)
	for(int j=0; j < n_nodes; j++)
		adj[i][j]=0;

int maxDegree = 0;
for(int i=0; i < n_nodes; i++)
	degree[i]=0;

for(int i=0; i < n_nodes; i++)
	neighbors[i]=0;

for(int i=0; i < n_nodes; i++)
	cdodaweight[i]=0;

for(int i=0; i < n_nodes; i++)
	proNodes[i]=0;

for(int i=0; i < n_topics; i++)
	proTopics[i]=0;


double max = -1;
int maxNode;
int count=0;

while(true){

	for(int i=0; i<n_nodes; i++){
		neighbors[i] = 0;
		if(proNodes[i]==0){
			for(int k=0; k < n_nodes; k++){
				if(i!=k && proNodes[k]==0){
					count=0;    
					for(int j=0; j < n_topics; j++){
						if(proTopics[j]==0 && interest[i][j]==1 && interest[k][j]==1){
							count=1;
							break;
						}						
					}
					neighbors[i] = neighbors[i] + count;
				}
			}
		}
	}

	for(int i=0; i<n_nodes; i++){
		cdodaweight[i] = 0;
		if(proNodes[i]==0){
			for(int k=0; k < n_nodes; k++){
				if(i!=k && proNodes[k]==0){
					count=0;    
					for(int j=0; j < n_topics; j++){
						if(proTopics[j]==0 && interest[i][j]==1 && interest[k][j]==1){
							count++;
						}						
					}
					cdodaweight[i] = cdodaweight[i] + count;
				}
			}
		}
	}

	for(int i=0; i < n_nodes; i++)
		density[i]=(double) cdodaweight[i] / neighbors[i];

	max=-1;
	int inc;
    int incMax = n_nodes;
	maxNode = 0;
	for(int i=0; i<n_nodes; i++){
		if(proNodes[i]==0 && neighbors[i]!=0){
			inc = degree[i] + neighbors[i] - maxDegree;
			if(inc < 0)
				inc=0;
			
			if(inc < incMax){
				max = density[i];
				maxNode = i;
				incMax = inc;
			}

			else if(inc == incMax && density[i]>max){
				max = density[i];
				maxNode = i;
			}
		}
	}

	if(neighbors[maxNode]!=0){
		
		for(int k=0; k < n_nodes; k++){
			if(maxNode != k && proNodes[k]==0){
				count = 0;    
				for(int j=0; j < n_topics; j++){
					if(proTopics[j]==0 && interest[maxNode][j]==1 && interest[k][j]==1){
						count=1;
						break;
					}
				}

				if(count ==1){
					adj[maxNode][k]=1;
					adj[k][maxNode]=1;
					
					degree[maxNode]++;
					degree[k]++;

					if(maxDegree < degree[maxNode])
						maxDegree = degree[maxNode];

					if(maxDegree < degree[k])
						maxDegree = degree[k];

				}
			}
		}

		proNodes[maxNode] = 1;

		for(int i=0; i < n_topics; i++)
			if(interest[maxNode][i]==1 )
				proTopics[i] = 1;

	}
	else
		break;
}     


int numEdges=0;
for(int i=0; i < n_nodes; i++)
	for(int j=0; j < n_nodes; j++)
		numEdges = numEdges + adj[i][j];

numEdges=numEdges/2;

int f1=0;
for(int i=0; i < n_topics; i++)
	f1 = f1 + proTopics[i];

int f2=0;
for(int i=0; i < n_topics; i++)
	for(int j=0; j < n_nodes; j++)
		if(interest[j][i]==1){
			f2++;
			break;
		}

int f3=0;
for(int i=0; i < n_nodes; i++)
	f3 = f3 + proNodes[i];

cout << "DEGREE CD-MAX: AVG "<<float(numEdges)*2.0/float(n_nodes) <<" MAX "<<maxDegree<<"   "<<endl;

}


void cdmaxref(){ 
        
for(int i=0; i < n_nodes; i++)
	for(int j=0; j < n_nodes; j++)
		adj[i][j]=0;

int maxDegree = 0;
for(int i=0; i < n_nodes; i++)
	degree[i]=0;


for(int i=0; i < n_nodes; i++)
	neighbors[i]=0;

for(int i=0; i < n_nodes; i++)
	cdodaweight[i]=0;

for(int i=0; i < n_nodes; i++)
	proNodes[i]=0;

for(int i=0; i < n_topics; i++)
	proTopics[i]=0;


double max = -1;
int maxNode;
int count=0;

while(true){

	for(int i=0; i<n_nodes; i++){
		neighbors[i] = 0;
		if(proNodes[i]==0){
			for(int k=0; k < n_nodes; k++){
				if(i!=k && proNodes[k]==0){
					count=0;    
					for(int j=0; j < n_topics; j++){
						if(proTopics[j]==0 && interest[i][j]==1 && interest[k][j]==1){
							count=1;
							break;
						}						
					}
					neighbors[i] = neighbors[i] + count;
				}
			}
		}
	}

	for(int i=0; i<n_nodes; i++){
		cdodaweight[i] = 0;
		if(proNodes[i]==0){
			for(int k=0; k < n_nodes; k++){
				if(i!=k && proNodes[k]==0){
					count=0;    
					for(int j=0; j < n_topics; j++){
						if(proTopics[j]==0 && interest[i][j]==1 && interest[k][j]==1){
							count++;
						}						
					}
					cdodaweight[i] = cdodaweight[i] + count;
				}
			}
		}
	}

	for(int i=0; i < n_nodes; i++)
		density[i]=(double) cdodaweight[i] / neighbors[i];

	max=-1;
	int inc;
    int incMax = n_nodes;
	maxNode = 0;
	for(int i=0; i<n_nodes; i++){
		if(proNodes[i]==0 && neighbors[i]!=0){
			inc = degree[i] + neighbors[i] - maxDegree;
			if(inc < 0)
				inc=0;
			
			if(inc < incMax){
				max = density[i];
				maxNode = i;
				incMax = inc;
			}

			else if(inc == incMax && density[i]>max){
				max = density[i];
				maxNode = i;
			}
		}
	}

	if(neighbors[maxNode]!=0){
		
		for(int k=0; k < n_nodes; k++){
			if(maxNode != k && proNodes[k]==0){
				count = 0;    
				for(int j=0; j < n_topics; j++){
					if(proTopics[j]==0 && interest[maxNode][j]==1 && interest[k][j]==1){
						count=1;
						break;
					}
				}

				if(count ==1){
					adj[maxNode][k]=1;
					adj[k][maxNode]=1;
					
					degree[maxNode]++;
					degree[k]++;

					if(maxDegree < degree[maxNode])
						maxDegree = degree[maxNode];

					if(maxDegree < degree[k])
						maxDegree = degree[k];

				}
			}
		}

		proNodes[maxNode] = 1;

		for(int i=0; i < n_topics; i++)
			if(interest[maxNode][i]==1 && proTopics[i] == 0)
				center[i] = maxNode;

		for(int i=0; i < n_topics; i++)
			if(interest[maxNode][i]==1)
				proTopics[i] = 1;


	}
	else
		break;
}     

///////////////////////////////refinement/////////////////////////////////////////
for(int refine=0; refine < n_nodes; refine++){

for(int i=0; i < n_nodes; i++){
	degree[i]=0;
	for(int j=0; j < n_nodes; j++)
		if(adj[i][j]==1)
			degree[i]++;
}

maxDegree = 0;
for(int i=0; i < n_nodes; i++)
	if(degree[i] > maxDegree)
		maxDegree = degree[i];	


for(int i=0; i < n_nodes; i++){
	if(degree[i]==maxDegree){
		proNodes[i] = 0;
		for(int j=0; j < n_topics; j++){
			if(center[j]==i){
				proTopics[j] = 0;
				center[j]=-1;
				for(int j1=0; j1 < n_nodes; j1++)
					if(j1!=i && interest[j1][j]==1){
						int v1=0;
						if(degree[j1]!=maxDegree)
							for(int i1=0; i1 < n_topics && v1==0; i1++)
								if(center[i1]==j1 && interest[i][i1]==1)
									v1=1;
							
						if(v1!=1){
							adj[i][j1]=0;
							adj[j1][i]=0;
						}
					}
			}
		}	
	}
}

for(int i=0; i < n_nodes; i++){
	degree[i]=0;
	for(int j=0; j < n_nodes; j++)
		if(adj[i][j]==1)
			degree[i]++;
}

maxDegree = 0;
for(int i=0; i < n_nodes; i++)
	if(degree[i] > maxDegree)
		maxDegree = degree[i];	


while(true){

	for(int i=0; i<n_nodes; i++){
		neighbors[i] = 0;
		for(int k=0; k < n_nodes; k++){
			if(i!=k){
				count=0;    
				for(int j=0; j < n_topics; j++){
					if(proTopics[j]==0 && interest[i][j]==1 && interest[k][j]==1){
						count=1;
						break;
					}						
				}
				neighbors[i] = neighbors[i] + count;
			}
		}
	}

	for(int i=0; i<n_nodes; i++){
		cdodaweight[i] = 0;
		for(int k=0; k < n_nodes; k++){
			if(i!=k){
				count=0;    
				for(int j=0; j < n_topics; j++){
					if(proTopics[j]==0 && interest[i][j]==1 && interest[k][j]==1){
						count++;
					}						
				}
				cdodaweight[i] = cdodaweight[i] + count;
			}
		}
	}

	for(int i=0; i < n_nodes; i++)
		density[i]=(double) cdodaweight[i] / neighbors[i];

	max=-1;
	int inc;
    int incMax = n_nodes;
	maxNode = 0;
	for(int i=0; i<n_nodes; i++){
		if(neighbors[i]!=0){
			inc = degree[i] + neighbors[i] - maxDegree;
			if(inc < 0)
				inc=0;
			
			if(inc < incMax){
				max = density[i];
				maxNode = i;
				incMax = inc;
			}

			else if(inc == incMax && density[i]>max){
				max = density[i];
				maxNode = i;
			}
		}
	}

	if(neighbors[maxNode]!=0){
		
		for(int k=0; k < n_nodes; k++){
			if(maxNode != k ){
				count = 0;    
				for(int j=0; j < n_topics; j++){
					if(proTopics[j]==0 && interest[maxNode][j]==1 && interest[k][j]==1){
						count=1;
						break;
					}
				}

				if(count ==1){
					adj[maxNode][k]=1;
					adj[k][maxNode]=1;
					
					degree[maxNode]++;
					degree[k]++;

					if(maxDegree < degree[maxNode])
						maxDegree = degree[maxNode];

					if(maxDegree < degree[k])
						maxDegree = degree[k];

				}
			}
		}

		
		for(int i=0; i < n_topics; i++)
			if(interest[maxNode][i]==1 && proTopics[i] == 0)
				center[i] = maxNode;

		for(int i=0; i < n_topics; i++)
			if(interest[maxNode][i]==1)
				proTopics[i] = 1;


	}
	else
		break;
}     
}
//////////////////////////////////////////////////////////////////////////////////

for(int i=0; i < n_nodes; i++){
	degree[i]=0;
	for(int j=0; j < n_nodes; j++)
		if(adj[i][j]==1)
			degree[i]++;
}

maxDegree = 0;
for(int i=0; i < n_nodes; i++)
	if(degree[i] > maxDegree)
		maxDegree = degree[i];	


int numEdges=0;
for(int i=0; i < n_nodes; i++)
	for(int j=0; j < n_nodes; j++)
		numEdges = numEdges + adj[i][j];

numEdges=numEdges/2;


int f1=0;
for(int i=0; i < n_topics; i++)
	f1 = f1 + proTopics[i];

int f2=0;
for(int i=0; i < n_topics; i++)
	for(int j=0; j < n_nodes; j++)
		if(interest[j][i]==1){
			f2++;
			break;
		}

int f3=0;
for(int i=0; i < n_nodes; i++)
	f3 = f3 + proNodes[i];

int h1=0;
int h2;
for(int i=0; i < n_topics; i++){
	h2=0;
	for(int j=0; j < n_nodes; j++)
		if(interest[j][i]==1){
			h2++;
		}
	if(h2>h1)
		h1=h2;
}

////////////////////////////////////////////////////////////////////////////////////
for(int t=0; t < n_topics; t++)
	for(int n=0; n < n_nodes; n++)
		if(interest[n][t]==1 && n!=center[t]&& adj[center[t]][n]==0)
			int a = 0;
			//cout<<"No edge!"<<endl;
////////////////////////////////////////////////////////////////////////////////////

cout << "DEGREE CD-MAX-Refined: AVG "<<float(numEdges)*2.0/float(n_nodes) <<" MAX "<<maxDegree<<endl;

}
